# Supplementary material for: Integrative Mendelian randomization for detecting exposure-by-group interactions using group-specific and combined summary statistics
Source: PLoS Genet. 2025 Sep 11;21(9):e1011819. doi: 10.1371/journal.pgen.1011819 (PMC12440225; doi:10.1371/journal.pgen.1011819)
Supplement: S1 Table — List of the 51 genome-wide association study (GWAS) traits included in our analysis. For each trait, we report the phenotype name, total sample size, number of cases (where applicable), the contributing consortium or study, the citation for the primary GWAS publication (via PubMed), and the web portal used to access the full summary-statistic dataset. (XLSX) [file pgen.1011819.s002.xlsx]

## Sheet: GWAS-METADATA
Table S2: List of 51 Analyzed GWAS Traits
Tag	Phenotype	PUBMED_Paper_Link	Portal	Consortium	Sample_Size	Cases	Reference
ieu_AF	Atrial Fibrillation	https://pubmed.ncbi.nlm.nih.gov/34594039/	http://biobank.ctsu.ox.ac.uk/	Sakaue et al 2021	589441	33362	[1]
ieu_basal_cell_carcinoma	Basal Cell Carcinoma	https://pubmed.ncbi.nlm.nih.gov/33549134/	http://biobank.ctsu.ox.ac.uk/	Adolphe et al 2021	375455	17416	[2]
Xue_et_al_T2D_META_Nat_Commun_2018	Type 2 Diabetes	https://pubmed.ncbi.nlm.nih.gov/30054458/	http://biobank.ctsu.ox.ac.uk/	Xue et al 2018	659316	62892	[3]
UKB_1160_Sleep_duration	Sleep Duration	http://biobank.ctsu.ox.ac.uk/showcase/field.cgi?id=41202	http://biobank.ctsu.ox.ac.uk/	UK Biobank	337119	NA	[4]
UKB_1180_Morning_or_evening_person_chronotype	Chronotype	http://biobank.ctsu.ox.ac.uk/showcase/field.cgi?id=41202	http://biobank.ctsu.ox.ac.uk/	UK Biobank	337119	NA	[4]
UKB_1200_Sleeplessness_or_insomnia	Sleeplessness or Insomnia	http://biobank.ctsu.ox.ac.uk/showcase/field.cgi?id=41202	http://biobank.ctsu.ox.ac.uk/	UK Biobank	337119	NA	[4]
UKB_20002_1111_self_reported_asthma	Self-Reported Asthma	http://biobank.ctsu.ox.ac.uk/showcase/field.cgi?id=41202	http://biobank.ctsu.ox.ac.uk/	UK Biobank	337119	39049	[4]
UKB_20002_1222_self_reported_type_1_diabetes	Self-Reported Type 1 Diabetes	http://biobank.ctsu.ox.ac.uk/showcase/field.cgi?id=41202	http://biobank.ctsu.ox.ac.uk/	UK Biobank	337119	286	[4]
UKB_20002_1225_self_reported_hyperthyroidism_or_thyrotoxicosis	Self-Reported Hyperthyroidism	http://biobank.ctsu.ox.ac.uk/showcase/field.cgi?id=41202	http://biobank.ctsu.ox.ac.uk/	UK Biobank	337119	2547	[4]
UKB_20002_1226_self_reported_hypothyroidism_or_myxoedema	Self-Reported Hypothyroidism	http://biobank.ctsu.ox.ac.uk/showcase/field.cgi?id=41202	http://biobank.ctsu.ox.ac.uk/	UK Biobank	337119	16376	[4]
UKB_20002_1261_self_reported_multiple_sclerosis	Self-Reported Multiple Sclerosis	http://biobank.ctsu.ox.ac.uk/showcase/field.cgi?id=41202	http://biobank.ctsu.ox.ac.uk/	UK Biobank	337119	1228	[4]
UKB_20002_1313_self_reported_ankylosing_spondylitis	Self-Reported Ankylosing Spondylitis	http://biobank.ctsu.ox.ac.uk/showcase/field.cgi?id=41202	http://biobank.ctsu.ox.ac.uk/	UK Biobank	337119	968	[4]
UKB_20002_1452_self_reported_eczema_or_dermatitis	Self-Reported Eczema or Dermatitis	http://biobank.ctsu.ox.ac.uk/showcase/field.cgi?id=41202	http://biobank.ctsu.ox.ac.uk/	UK Biobank	337119	8718	[4]
UKB_20002_1453_self_reported_psoriasis	Self-Reported Psoriasis	http://biobank.ctsu.ox.ac.uk/showcase/field.cgi?id=41202	http://biobank.ctsu.ox.ac.uk/	UK Biobank	337119	3871	[4]
UKB_20002_1464_self_reported_rheumatoid_arthritis	Self-Reported Rheumatoid Arthritis	http://biobank.ctsu.ox.ac.uk/showcase/field.cgi?id=41202	http://biobank.ctsu.ox.ac.uk/	UK Biobank	337119	3730	[4]
UKB_20002_1466_self_reported_gout	Self-Reported Gout	http://biobank.ctsu.ox.ac.uk/showcase/field.cgi?id=41202	http://biobank.ctsu.ox.ac.uk/	UK Biobank	337119	4807	[4]
UKB_20002_1473_self_reported_high_cholesterol	Self-Reported High Cholesterol	http://biobank.ctsu.ox.ac.uk/showcase/field.cgi?id=41202	http://biobank.ctsu.ox.ac.uk/	UK Biobank	337119	41296	[4]
UKB_20016_Fluid_intelligence_score	Fluid Intelligence Score	http://biobank.ctsu.ox.ac.uk/showcase/field.cgi?id=41202	http://biobank.ctsu.ox.ac.uk/	UK Biobank	337119	NA	[4]
UKB_20127_Neuroticism_score	Neuroticism	http://biobank.ctsu.ox.ac.uk/showcase/field.cgi?id=41202	http://biobank.ctsu.ox.ac.uk/	UK Biobank	337119	NA	[4]
UKB_23099_Body_fat_percentage	Body Fat Percentage	http://biobank.ctsu.ox.ac.uk/showcase/field.cgi?id=41202	http://biobank.ctsu.ox.ac.uk/	UK Biobank	337119	NA	[4]
UKB_2395_2_Hair_or_balding_pattern_Pattern_2	Hair or Balding Pattern 2	http://biobank.ctsu.ox.ac.uk/showcase/field.cgi?id=41202	http://biobank.ctsu.ox.ac.uk/	UK Biobank	337119	35563	[4]
UKB_2395_3_Hair_or_balding_pattern_Pattern_3	Hair or Balding Pattern 3	http://biobank.ctsu.ox.ac.uk/showcase/field.cgi?id=41202	http://biobank.ctsu.ox.ac.uk/	UK Biobank	337119	41584	[4]
UKB_2395_4_Hair_or_balding_pattern_Pattern_4	Hair or Balding Pattern 4	http://biobank.ctsu.ox.ac.uk/showcase/field.cgi?id=41202	http://biobank.ctsu.ox.ac.uk/	UK Biobank	337119	28389	[4]
UKB_6152_8_diagnosed_by_doctor_Asthma	Diagnosed Asthma	http://biobank.ctsu.ox.ac.uk/showcase/field.cgi?id=41202	http://biobank.ctsu.ox.ac.uk/	UK Biobank	337119	38791	[4]
UKB_6152_9_diagnosed_by_doctor_Hayfever_allergic_rhinitis_or_eczema	Hayfever or Allergic Rhinitis	http://biobank.ctsu.ox.ac.uk/showcase/field.cgi?id=41202	http://biobank.ctsu.ox.ac.uk/	UK Biobank	337119	77891	[4]
UKB_20002_1065_self_reported_hypertension	Self-Reported Hypertension	http://biobank.ctsu.ox.ac.uk/showcase/field.cgi?id=41202	http://biobank.ctsu.ox.ac.uk/	UK Biobank	337119	87690	[4]
Astle_et_al_2016_Eosinophil_counts	Eosinophil Count	https://www.ncbi.nlm.nih.gov/pubmed/27863252	http://www.ebi.ac.uk/gwas/downloads/summary-statistics	Astle_et_al_2016	173480	NA	[5]
Astle_et_al_2016_Granulocyte_count	Granulocyte Count	https://www.ncbi.nlm.nih.gov/pubmed/27863252	http://www.ebi.ac.uk/gwas/downloads/summary-statistics	Astle_et_al_2016	173480	NA	[5]
Astle_et_al_2016_High_light_scatter_reticulocyte_count	High Light Scatter Reticulocyte Count	https://www.ncbi.nlm.nih.gov/pubmed/27863252	http://www.ebi.ac.uk/gwas/downloads/summary-statistics	Astle_et_al_2016	173480	NA	[5]
Astle_et_al_2016_Lymphocyte_counts	Lymphocyte Count	https://www.ncbi.nlm.nih.gov/pubmed/27863252	http://www.ebi.ac.uk/gwas/downloads/summary-statistics	Astle_et_al_2016	173480	NA	[5]
Astle_et_al_2016_Monocyte_count	Monocyte Count	https://www.ncbi.nlm.nih.gov/pubmed/27863252	http://www.ebi.ac.uk/gwas/downloads/summary-statistics	Astle_et_al_2016	173480	NA	[5]
Astle_et_al_2016_Myeloid_white_cell_count	Myeloid White Cell Count	https://www.ncbi.nlm.nih.gov/pubmed/27863252	http://www.ebi.ac.uk/gwas/downloads/summary-statistics	Astle_et_al_2016	173480	NA	[5]
Astle_et_al_2016_Neutrophil_count	Neutrophil Count	https://www.ncbi.nlm.nih.gov/pubmed/27863252	http://www.ebi.ac.uk/gwas/downloads/summary-statistics	Astle_et_al_2016	173480	NA	[5]
Astle_et_al_2016_Platelet_count	Platelet Count	https://www.ncbi.nlm.nih.gov/pubmed/27863252	http://www.ebi.ac.uk/gwas/downloads/summary-statistics	Astle_et_al_2016	173480	NA	[5]
Astle_et_al_2016_Red_blood_cell_count	Red Blood Cell Count	https://www.ncbi.nlm.nih.gov/pubmed/27863252	http://www.ebi.ac.uk/gwas/downloads/summary-statistics	Astle_et_al_2016	173480	NA	[5]
Astle_et_al_2016_Reticulocyte_count	Reticulocyte Count	https://www.ncbi.nlm.nih.gov/pubmed/27863252	http://www.ebi.ac.uk/gwas/downloads/summary-statistics	Astle_et_al_2016	173480	NA	[5]
Astle_et_al_2016_Sum_basophil_neutrophil_counts	Sum of Basophil and Neutrophil Counts	https://www.ncbi.nlm.nih.gov/pubmed/27863252	http://www.ebi.ac.uk/gwas/downloads/summary-statistics	Astle_et_al_2016	173480	NA	[5]
Astle_et_al_2016_Sum_eosinophil_basophil_counts	Sum of Eosinophil and Basophil Counts	https://www.ncbi.nlm.nih.gov/pubmed/27863252	http://www.ebi.ac.uk/gwas/downloads/summary-statistics	Astle_et_al_2016	173480	NA	[5]
Astle_et_al_2016_Sum_neutrophil_eosinophil_counts	Sum of Neutrophil and Eosinophil Counts	https://www.ncbi.nlm.nih.gov/pubmed/27863252	http://www.ebi.ac.uk/gwas/downloads/summary-statistics	Astle_et_al_2016	173480	NA	[5]
Astle_et_al_2016_White_blood_cell_count	White blood cell count	https://www.ncbi.nlm.nih.gov/pubmed/27863252	http://www.ebi.ac.uk/gwas/downloads/summary-statistics	Astle_et_al_2016	173480	NA	[5]
CARDIoGRAM_C4D_CAD_ADDITIVE	Coronary Artery Disease	http://www.ncbi.nlm.nih.gov/pubmed/26343387	http://www.cardiogramplusc4d.org/downloads/	CARDIoGRAM_C4D	184305	60801	[6]
EGG_BW3_EUR	Birth Weight	https://www.ncbi.nlm.nih.gov/pubmed/27680694	http://egg-consortium.org/	EGG	143677	NA	[7]
IBD.EUR.Crohns_Disease	Crohn's Disease	http://www.ncbi.nlm.nih.gov/pubmed/26192919	http://www.ibdgenetics.org/	IBD	20833	5956	[8]
IBD.EUR.Inflammatory_Bowel_Disease	Inflammatory Bowel Disease	http://www.ncbi.nlm.nih.gov/pubmed/26192919	http://www.ibdgenetics.org/	IBD	34652	12882	[8]
IBD.EUR.Ulcerative_Colitis	Ulcerative Colitis	http://www.ncbi.nlm.nih.gov/pubmed/26192919	http://www.ibdgenetics.org/	IBD	27432	6968	[8]
IMMUNOBASE_Systemic_lupus_erythematosus_hg19	Systemic Lupus Erythematosus	http://www.ncbi.nlm.nih.gov/pubmed/26502338	https://www.immunobase.org/downloads/protected_data/GWAS_Data/	IMMUNOBASE	23210	7219	[9]
MAGNETIC_IDL.TG	IDL Triglycerides	http://www.ncbi.nlm.nih.gov/pubmed/27005778	http://www.computationalmedicine.fi/data#NMR_GWAS	MAGNETIC	21559	NA	[10]
MAGNETIC_LDL.C	LDL Cholesterol	http://www.ncbi.nlm.nih.gov/pubmed/27005778	http://www.computationalmedicine.fi/data#NMR_GWAS	MAGNETIC	13527	NA	[10]
pgc.scz2	Schizophrenia	http://www.ncbi.nlm.nih.gov/pubmed/25056061	https://www.med.unc.edu/pgc/downloads	PGC	150064	36989	[11]
BCAC_ER_negative_BreastCancer_EUR	ER Negative Breast Cancer	https://www.ncbi.nlm.nih.gov/pubmed/25890600	http://bcac.ccge.medschl.cam.ac.uk/	BCAC	120000	31000	[12]
BCAC_Overall_BreastCancer_EUR	Overall Breast Cancer	https://www.ncbi.nlm.nih.gov/pubmed/25890600	http://bcac.ccge.medschl.cam.ac.uk/	BCAC	120000	62000	[12]

## Sheet: References
Number	Reference	PUBMED_Paper_Link	Consortium
1	Sakaue S, Kanai M, Tanigawa Y, Karjalainen J, Kurki M, Koshiba S, et al. A cross-population atlas of genetic associations for 220 human phenotypes. Nat Genet. 2021;53(10):1415–1424. doi:10.1038/s41588-021-00931-x.	https://pubmed.ncbi.nlm.nih.gov/34594039/	Sakaue et al 2021
2	Adolphe C, Xue A, Taherian Fard A, Genovesi LA, Yang J, Wainwright BJ, et al. Genetic and functional interaction network analysis reveals global enrichment of regulatory T cell genes influencing basal cell carcinoma susceptibility. Genome Med. 2021;13(1):19. doi:10.1186/s13073-021-00827-9.	https://pubmed.ncbi.nlm.nih.gov/33549134/	Adolphe et al 2021
3	Xue A, Wu Y, Zhu Z, Zhang F, Kemper KE, Zheng Z, et al. Genome-wide association analyses identify 143 risk variants and putative regulatory mechanisms for type 2 diabetes. Nat Commun. 2018;9(1):2941. doi:10.1038/s41467-018-04951-w.	https://pubmed.ncbi.nlm.nih.gov/30054458/	Xue et al 2018
4	UK Biobank. Data-Field 41202: Diagnoses – main ICD10. UK Biobank Showcase [Internet]. Debut Jun 2013; Version Apr 2024. Available from: http://biobank.ctsu.ox.ac.uk/showcase/field.cgi?id=41202	http://biobank.ctsu.ox.ac.uk/showcase/field.cgi?id=41202	UK Biobank
5	Astle WJ, Elding H, Jiang T, Allen D, Ruklisa D, Mann AL, et al. The allelic landscape of human blood cell trait variation and links to common complex disease. Cell. 2016;167(5):1415–1429.e19. doi:10.1016/j.cell.2016.10.042.	https://www.ncbi.nlm.nih.gov/pubmed/27863252	Astle_et_al_2016
6	Nikpay M, Goel A, Won HH, Hall LM, Willenborg C, Kanoni S, et al. A comprehensive 1,000 Genomes-based genome-wide association meta-analysis of coronary artery disease. Nat Genet. 2015;47(10):1121–1130. doi:10.1038/ng.3396.	http://www.ncbi.nlm.nih.gov/pubmed/26343387	CARDIoGRAM_C4D
7	Horikoshi M, Beaumont RN, Day FR, Warrington NM, Kooijman MN, Fernandez-Tajes J, et al. Genome-wide associations for birth weight and correlations with adult disease. Nature. 2016;538(7624):248–252. doi:10.1038/nature19806.	https://www.ncbi.nlm.nih.gov/pubmed/27680694	EGG
8	Liu JZ, van Sommeren S, Huang H, Ng SC, Alberts R, Takahashi A, et al. Association analyses identify 38 susceptibility loci for inflammatory bowel disease and highlight shared genetic risk across populations. Nat Genet. 2015;47(9):979–986. doi:10.1038/ng.3359.	http://www.ncbi.nlm.nih.gov/pubmed/26192919	IBD
9	Bentham J, Morris DL, Cunninghame Graham DS, Pinder CL, Tombleson P, Behrens TW, et al. Genetic association analyses implicate aberrant regulation of innate and adaptive immunity genes in the pathogenesis of systemic lupus erythematosus. Nat Genet. 2015;47(12):1457–1464. doi:10.1038/ng.3434.	http://www.ncbi.nlm.nih.gov/pubmed/26502338	IMMUNOBASE
10	Kettunen J, Demirkan A, Würtz P, Draisma HHM, Haller T, Rawal R, et al. Genome-wide study for circulating metabolites identifies 62 loci and reveals novel systemic effects of LPA. Nat Commun. 2016;7:11122. doi:10.1038/ncomms11122.	http://www.ncbi.nlm.nih.gov/pubmed/27005778	MAGNETIC
11	Schizophrenia Working Group of the Psychiatric Genomics Consortium. Biological insights from 108 schizophrenia-associated genetic loci. Nature. 2014;511(7510):421–427. doi:10.1038/nature13595.	http://www.ncbi.nlm.nih.gov/pubmed/25056061	PGC
12	Guo Q, Schmidt MK, Kraft P, Canisius S, Chen C, Khan S, et al. Identification of novel genetic markers of breast cancer survival. J Natl Cancer Inst. 2015;107(5):djv081. doi:10.1093/jnci/djv081.	https://www.ncbi.nlm.nih.gov/pubmed/25890600	BCAC
